# Supplementary material for: Associations of red and processed meat intake with screen-detected colorectal lesions
Source: Br J Nutr. 2022 Sep 7;129(12):2122–32. doi: 10.1017/S0007114522002860 (PMC10197083; doi:10.1017/S0007114522002860)
Supplement: Supplementary file 1 [file S0007114522002860sup.zip]

Archive with 2 entries (2 files):
- S0007114522002860sup001.docx
- S0007114522002860sup002.doc
